# Supplementary material for: Fabrication of Chitosan Nanofibers Containing Some Steroidal Compounds as a Drug Delivery System
Source: Polymers (Basel). 2022 May 20;14(10):2094. doi: 10.3390/polym14102094 (PMC9146270; doi:10.3390/polym14102094)
Supplement: Supplementary file 1 [file polymers-14-02094-s001.zip]

Archive with 1 entries (1 files):
- polymers-1717740-SI.pdf
